# Supplementary material for: Data on fatty acid profiles of oils isolated from the mesocarps and seeds of four avocado species derived from Sabah, Malaysia
Source: Data Brief. 2025 Nov 12;63:112259. doi: 10.1016/j.dib.2025.112259 (PMC12681804; doi:10.1016/j.dib.2025.112259)
Supplement: Supplementary file 1 [file mmc1.xlsx]

## Sheet: Mesocarp Fatty Acid Profile
		Hass 1	Hass 2	Hass 3	Hass 4	Hass 5	Hass Mean	Hass SD	QAV1 1	QAV1 2	QAV1 3	QAV1 4	QAV1 5	QAV1 6	QAV1 7	QAV1 8	QAV1 9	QAV1 10	QAV1 Mean	QAV1 SD	QAV2 1	QAV2 2	QAV2 3	QAV2 4	QAV2 5	QAV2 6	QAV2 7	QAV2 8	QAV2 9	QAV2 10	QAV2 Mean	QAV2 SD	SNR 1	SNR 2	SNR 3	SNR 4	SNR 5	SNR 6	SNR 7	SNR 8	SNR 9	SNR 10	SNR Mean	SNR SD	Local Bacon 1	Local Bacon 2	Local Bacon 3	Local Bacon 4	Local Bacon 5
Structure	Fatty Acid Methyl Ester
Saturated (% in fat)
C4:0	Butryic	0	0	0	0	0	0	0	0	0	0	0	0	0	0	0	0	0	0	0	0	0	0	0	0	0	0.0071	0	0	0	0.00071	0.00224522	0	0	0	0	0	0	0	0	0	0	0	0	0	0	0	0	0
C6:0	Caproic	0	0	0	0	0	0	0	0	0	0	0	0	0	0	0	0	0	0	0	0	0	0	0	0	0	0.01	0	0	0	0.001	0.00316228	0	0	0	0	0	0	0	0	0	0	0	0	0	0	0	0	0
C8:0	Caprylic	0	0	0	0.1828	0	0.03656	0.0817506	0.0134	0	0.0117	0	0.0116	0.007	0.011	0.0177	0.0053	0.0157	0.00934	0.00611486	0.0074	0.0074	0.0107	0.0115	2.6187	0.0104	0.0141	0	0.0044	0.0106	0.26952	0.825427	0.0071	0.0166	0.0099	0.006	0.0062	0	0.0092	0.0057	0.0069	0.0338	0.01014	0.00929399	0	0	0	0.0223	0.0146
C10:0	Capric	0.0086	0.0068	0.0091	0.0966	0.0067	0.02556	0.0397269	0.0157	0	0.0119	0	0.0119	0.0076	0.0106	0.0177	0.0063	0.0152	0.00969	0.0061904	0.0074	0.009	0.0112	0.0112	1.3665	0.0096	0.0191	0	0	0.0117	0.14457	0.429379	0.0083	0.0167	0.0107	0.0069	0.0078	0.0085	0.0121	0.0068	0.0059	0.0201	0.01038	0.00467851	0	0	0	0.0131	0
C11:0	Undecanoic	0	0	0	0	0	0	0	0.0073	0	0	0	0	0	0	0	0	0	0.00073	0.00230846	0	0	0	0	0	0	0	0	0	0	0	0	0	0	0	0	0	0	0	0	0	0	0	0	0	0	0	0	0
C12:0	Lauric	0.0092	0.0067	0.0079	0.0081	0.0066	0.0077	0.00107935	0.12	0.0104	0.0952	0.0161	0.1332	0.0904	0.0821	0.1743	0.0548	0.167	0.09435	0.0565081	0.0385	0.08	0.1022	0.1478	0.0883	0.0738	0.0745	0.0177	0.0306	0.1108	0.07642	0.0395694	0.1076	0.181	0.1164	0.07	0.0785	0.0365	0.1189	0.0771	0.0224	0.0145	0.08229	0.050946	0.0114	0.0245	0.0171	0.0204	0.0203
C13:0	Tridecanoic	0	0	0	0	0	0	0	0.0079	0	0	0	0	0	0	0	0	0	0.00079	0.0024982	0	0	0	0	0	0	0	0	0	0	0	0	0	0	0	0	0	0	0	0	0	0	0	0	0	0	0	0	0
C14:0	Myristic	0.0639	0.0631	0.0694	0.0526	0.0539	0.06058	0.00713211	0.1128	0.0667	0.1024	0.0783	0.1518	0.1464	0.0889	0.2138	0.1115	0.1437	0.12163	0.0434902	0.0926	0.09	0.1319	0.1157	0.1033	0.1461	0.1154	0.0766	0.0958	0.1092	0.10766	0.0206968	0.1349	0.1456	0.1102	0.1058	0.1207	0.1605	0.153	0.1375	0.1329	0.1237	0.13248	0.017744	0.1298	0.174	0.108	0.1739	0.16
C15:0	Pentadecanoic	0.0435	0.0435	0.0479	0.0343	0.0332	0.04048	0.00641264	0.0341	0.032	0.0274	0.0327	0.0298	0.0476	0.029	0.0458	0.0471	0.0399	0.03654	0.00787404	0.0402	0.0388	0.0569	0.0404	0.0314	0.0418	0.0391	0.0323	0.0356	0.034	0.03905	0.00723329	0.0368	0.0316	0.0302	0.0373	0.0388	0.0389	0.0448	0.0475	0.0669	0.0505	0.04233	0.0107788	0.0825	0.0565	0.0575	0.0544	0.0564
C16:0	Palmitic	23.1455	20.3591	22.0334	23.4623	25.5345	22.907	1.90552	29.8769	30.6212	30.3281	30.3879	31.4926	32.845	31.6965	29.9497	32.4246	29.5415	30.9164	1.13298	33.0092	32.8333	33.7616	34.5199	31.8357	33.9994	33.3121	33.3552	33.9052	33.9142	33.4446	0.758259	29.1596	28.8252	28.7583	27.7232	28.7213	29.8141	30.0966	29.054	28.5939	29.6891	29.0435	0.692128	24.2334	26.8222	26.0472	27.2434	26.2587
C17:0	Heptadecanoic	0.0162	0.0206	0.0169	0.015	0.018	0.01734	0.00212321	0.0331	0.0276	0.0437	0.0327	0.036	0.0398	0.03	0.0393	0.0362	0.0351	0.03535	0.00479705	0.0289	0.0224	0.0325	0.0209	0.0218	0.0264	0.0334	0.0308	0.0249	0.0232	0.02652	0.0046137	0.029	0.0275	0.0278	0.0289	0.0391	0.0472	0.0298	0.0313	0.0449	0.0404	0.03459	0.00755108	0.0374	0.0477	0.0324	0.0445	0.0443
C18:0	Stearic	0.5111	0.5558	0.5104	0.5644	0.559	0.54014	0.0270059	0.944	0.8717	1.2599	0.9647	0.9382	0.8617	0.8597	0.9417	0.8398	0.9008	0.93822	0.120995	0.6804	0.6726	0.6718	0.6617	0.7888	0.6948	0.6765	0.6487	0.6623	0.6599	0.68175	0.0397103	0.8667	1.0126	0.9914	1.0349	0.9057	1.0044	0.9087	0.9082	0.9142	0.9011	0.94479	0.0592132	1.025	1.0605	0.999	1.1001	1.1056
C20:0	Arachidic	0.0657	0.0823	0.0701	0.07	0.0682	0.07126	0.00642441	0.1713	0.1393	0.1483	0.1772	0.2514	0.1608	0.1376	0.1629	0.1459	0.1645	0.16592	0.0328672	0.0976	0.0967	0.1084	0.0921	0.1061	0.1011	0.096	0.0936	0.0932	0.0987	0.09835	0.00543349	0.1365	0.152	0.1438	0.1509	0.1523	0.152	0.139	0.1424	0.1515	0.1404	0.14608	0.00627425	0.1549	0.1697	0.1543	0.1716	0.1716
C21:0	Henicosanoic	0	0	0	0	0	0	0	0	0	0	0	0	0.0713	0.0604	0.0816	0.0853	0.0735	0.03721	0.0397533	0.0507	0.0468	0.0815	0.079	0.063	0.066	0	0	0	0	0.0387	0.0349477	0.0846	0.0663	0.0865	0.0848	0.1587	0.1256	0.0834	0.1234	0	0	0.08133	0.0507988	0.0661	0.1992	0	0.2086	0.0973
C22:0	Behenic	0.0598	0.0202	0.0438	0.0357	0.0526	0.04242	0.0153825	0.0481	0.0437	0.0489	0.0546	0.0396	0.0587	0.047	0.0619	0.0547	0.0562	0.05134	0.00701351	0.0323	0.0311	0.045	0.0344	0.0632	0.0355	0.196	0.1189	0.0571	0	0.06135	0.0564198	0	0.0422	0.0455	0	0	0.0628	0.0541	0.0516	0.087	0.0739	0.04171	0.0316531	0.0515	0	0.0551	0	0.0715
C23:0	Tricosanoic	0	0	0	0	0	0	0	0	0	0	0	0	0	0	0	0	0	0	0	0	0	0	0	0	0	0	0	0	0	0	0	0	0	0	0	0	0	0	0	0	0	0	0	0	0	0	0	0
C24:0	Lignoceric	0.3959	0.1882	0.3686	0.3656	0.4007	0.3438	0.0883935	0.0813	0	0.0613	0.071	0.0453	0.0983	0.0496	0.0804	0.0785	0.0836	0.06493	0.0279679	0.0507	0.047	0.0839	0.048	0.0511	0.0683	0.4057	0.2681	0.1561	0.1147	0.12936	0.119281	0.1459	0.0407	0.0524	0.0597	0.0764	0.0782	0.0634	0.0743	0.4801	0.4364	0.15075	0.1648	0.2975	0	0.1246	0.1284	0.1058
Total		24.3194	21.3463	23.1775	24.8874	26.7334	24.0928	2.00228	31.4705	31.8126	32.1388	31.8152	33.1414	34.4346	33.1024	31.7868	33.89	31.2367	32.4829	1.08947	34.1359	33.9751	35.0976	35.7826	37.1379	35.2732	34.999	34.6419	35.0652	35.087	35.1195	0.885782	30.717	30.558	30.3831	29.3084	30.3055	31.5287	31.713	30.6598	30.5066	31.5239	30.7204	0.717994	26.0895	28.5543	27.5952	29.1807	28.1061
Monounsaturated (% in fat)
C14:1	Myristoleic	0.0094	0.0106	0.0119	0.009	0.0085	0.00988	0.00137004	0.0159	0.01	0.0139	0.0064	0.0129	0.0152	0.0065	0.0201	0.0093	0.0082	0.01184	0.00450387	0.0046	0.0036	0.0059	0.0158	0.0035	0.0063	0.0089	0.0086	0.0159	0.0082	0.00813	0.0045063	0.0085	0.009	0.0111	0.0126	0.0072	0.0125	0	0.0094	0.0078	0	0.00781	0.00450369	0.0097	0.0196	0.0089	0.0248	0.0125
C15:1	Cis-10-Pentadecenoic	0.0227	0.0292	0.023	0.0199	0.0188	0.02272	0.00404314	0.0564	0.0585	0.0494	0.0508	0.0392	0.0371	0.0328	0.032	0.0558	0.0466	0.04586	0.00994934	0.0209	0.0195	0.0216	0.0135	0.019	0.0195	0.0267	0.0275	0.0375	0.0375	0.02432	0.00798705	0.0363	0.0323	0.0432	0.0306	0.0294	0.0292	0.0249	0.0355	0.0146	0.0172	0.02932	0.0086488	0.0206	0.0305	0.0273	0.0499	0.0267
C16:1	Palmitoleic	11.8929	10.189	11.6008	12.1244	13.1756	11.7965	1.07716	9.82	11.8898	11.3081	10.2769	11.8311	13.029	11.2754	10.0914	12.9328	10.6825	11.3137	1.12365	17.3718	17.503	17.7408	17.4774	16.4914	17.6186	17.9958	17.9748	18.2213	17.8829	17.6278	0.480872	10.2656	8.9968	8.607	8.0571	9.4488	9.4157	10.261	9.9558	9.1697	10.5725	9.475	0.800588	8.4229	9.6135	9.2717	9.1073	9.0708
C17:1	Cis-10-Heptadecanoic	0.0792	0.0868	0.0842	0.0743	0.0784	0.08058	0.00494692	0.0906	0.0982	0.0717	0.0892	0.086	0.0849	0.0869	0.0934	0.0857	0.0919	0.08785	0.0070094	0.0934	0.0935	0.0942	0.0902	0.0891	0.0955	0.0996	0.1013	0.1005	0.0961	0.09534	0.004146	0.0937	0.0838	0.0733	0.0825	0.0915	0.0957	0.0883	0.0937	0.0959	0.0965	0.08949	0.00755019	0.0879	0.0947	0.0878	0.0773	0.0988
C18:1n9t	Elaidic (Trans)	0	0	0	0	0	0	0	0	0	0	0	0	0	0	0	0	0	0	0	0	0	0	0	0	0	0	0	0	0	0	0	0	0	0	0	0	0	0	0	0	0	0	0	0	0	0	0	0
C18:1n9c	Oleic	48.5902	51.8488	48.7616	49.4872	46.3563	49.0088	1.97272	40.1214	38.1642	36.4904	38.5954	38.7305	31.2561	39.8364	38.0657	32.7812	38.2514	37.2293	2.94222	31.6552	33.7988	25.8617	32.3825	30.5924	29.2085	31.0929	31.1489	31.1473	30.7061	30.7594	2.09528	44.2742	45.9983	48.6922	47.7097	44.6187	42.218	41.9554	44.37	43.0716	42.6638	44.5572	2.29166	42.4169	36.5865	43.3803	37.0518	39.5033
C20:1n9	Cis-11-Eicosenoic	0.1853	0.1995	0.2111	0.1888	0.177	0.19234	0.0132345	0.195	0.1717	0.1635	0.1926	0.1774	0.1965	0.2005	0.209	0.1594	0.2071	0.18727	0.0179363	0.1688	0.166	0.1658	0.1611	0.1678	0.1719	0.162	0.1542	0.1675	0.1744	0.16595	0.00575389	0.1522	0.147	0.1422	0.1505	0.1614	0.1462	0.1555	0.1535	0.17	0.1735	0.1552	0.0102398	0.1285	0.1174	0.1572	0.1384	0.1349
C22:1n9	Erucic	0	0	0	0	0	0	0	0	0	0	0	0	0	0	0	0	0	0	0	0	0	0	0	0	0	0	0	0	0	0	0	0	0	0	0	0	0	0	0	0	0	0	0	0	0	0	0	0
C24:1	Nervonic	0	0	0	0	0	0	0	0.3566	0	0.2164	0.2185	0.25	0.1642	0.2248	0.1562	0.1042	0.1346	0.18255	0.0953704	0	0	0	0	0	0	0	0	0	0	0	0	0	0.1485	0	0	0	0	0	0	0	0	0.01485	0.0469598	0	0	0.2646	0	0
Total		60.7797	62.3639	60.6926	61.9036	59.8146	61.1109	1.02023	50.6559	50.3924	48.3134	49.4298	51.1271	44.783	51.6633	48.6678	46.1284	49.4223	49.0583	2.19187	49.3147	51.5844	43.89	50.1405	47.3632	47.1203	49.3859	49.4153	49.69	48.9052	48.681	2.11324	54.8305	55.4157	57.569	56.043	54.357	51.9173	52.4851	54.6179	52.5296	53.5235	54.3289	1.76557	51.0865	46.4622	53.1978	46.4495	48.847
Polyunsaturated (% in fat)
C18:2n6t	Linolelaidic (Trans)	0	0	0	0	0	0	0	0	0	0	0	0	0	0	0	0	0	0	0	0	0	0	0	0	0	0	0	0	0	0	0	0	0	0	0	0	0	0	0	0	0	0	0	0	0	0	0	0
C18:2n6c	Linoleic (Cis)	14.2686	15.4971	15.2054	12.5684	12.8522	14.0783	1.33254	16.4163	16.3574	17.3983	17.1772	14.5247	18.6229	14.0577	17.6783	17.9044	17.4343	16.7572	1.46206	14.9483	12.9747	18.7783	12.8281	14.0373	15.6961	14.2333	14.5848	13.8877	14.5849	14.6554	1.68294	13.2444	13.0489	11.2359	13.4871	13.9314	14.9505	14.452	13.2884	15.1585	13.55	13.6347	1.11594	20.3575	21.7536	17.1764	21.5523	20.1928
C18:3n6	γ-Linolenic	0.0421	0.0629	0.1245	0.065	0.0521	0.06932	0.0321798	0	0	0.5328	0	0.0286	0	0	0	0	0	0.05614	0.167722	0	0.0426	0.0436	0.0277	0.0417	0	0	0	0	0	0.01556	0.0205501	0	0	0	0	0.0759	0	0	0	0.0621	0	0.0138	0.0292742	0	0.0496	0.0309	0	0.0364
C18:3n3	a-Linolenic	0.5933	0.7299	0.8	0.5758	0.5477	0.64934	0.109622	1.4575	1.4377	1.6167	1.5778	1.1784	2.1595	1.1766	1.7285	2.0776	1.9069	1.63172	0.340949	1.6011	1.4236	2.1611	1.1875	1.3965	1.8101	1.3818	1.3582	1.3572	1.4231	1.51002	0.282257	1.2081	0.9774	0.8121	1.1618	1.3302	1.6037	1.3499	1.4339	1.7432	1.4027	1.3023	0.276917	2.467	3.1805	1.9999	2.8177	2.8178
C20:2	Cis-11,14-Eicosadienoic	0	0	0	0	0	0	0	0	0	0	0	0	0	0	0	0	0	0	0	0	0	0	0	0	0	0	0	0	0	0	0	0	0	0	0	0	0	0	0	0	0	0	0	0	0	0	0	0
C20:3n6	Cis-8,11,14-Eicosatrienoic	0	0	0	0	0	0	0	0	0	0	0	0	0	0	0	0	0	0	0	0	0	0	0	0	0	0	0	0	0	0	0	0	0	0	0	0	0	0	0	0	0	0	0	0	0	0	0	0
C20:3n3	Cis-11,14,17-Eicosatrienoic	0	0	0	0	0	0	0	0	0	0	0	0	0	0	0	0	0	0	0	0	0	0.0294	0.0339	0.0234	0	0	0	0	0	0.00867	0.0141792	0	0	0	0	0	0	0	0	0	0	0	0	0	0	0	0	0
C20:4n6	Arachidonic	0	0	0	0	0	0	0	0	0	0	0	0	0	0	0	0	0	0	0	0	0	0	0	0	0	0	0	0	0	0	0	0	0	0	0	0	0	0	0	0	0	0	0	0	0	0	0	0
C20: 5n3	Cis-5,8,11,14,17- eicosapentaenoic	0	0	0	0	0	0	0	0	0	0	0	0	0	0	0.0812	0	0	0.00812	0.0256777	0	0	0	0	0	0.0467	0	0	0	0	0.00467	0.0147678	0	0	0	0	0	0	0	0	0	0	0	0	0	0	0	0	0
C22:2	Cis-13,16-Docosadienoic	0	0	0	0	0	0	0	0	0	0	0	0	0	0	0	0	0	0	0	0	0	0	0	0	0	0	0	0	0	0	0	0	0	0	0	0	0	0	0	0	0	0	0	0	0	0	0	0
C22:6n3	Cis-4,7,10,13,16,19-Docosahexaenoic	0	0	0	0	0	0	0	0	0	0	0	0	0	0	0.0577	0	0	0.00577	0.0182463	0	0	0	0	0	0.0536	0	0	0	0	0.00536	0.0169498	0	0	0	0	0	0	0	0	0	0	0	0	0	0	0	0	0
Total		14.904	16.2899	16.1299	13.2092	13.452	14.797	1.44455	17.8738	17.7951	19.5478	18.755	15.7317	20.7824	15.2343	19.5457	19.982	19.3412	18.4589	1.81261	16.5494	14.4409	21.0124	14.0772	15.4989	17.6065	15.6151	15.943	15.2449	16.008	16.1996	1.96381	14.4525	14.0263	12.048	14.6489	15.3375	16.5542	15.8019	14.7223	16.9638	14.9527	14.9508	1.38121	22.8245	24.9837	19.2072	24.37	23.047
	Grand Total	100	100	100	100	100	100	0	100	100	100	100	100	100	100	100	100	100	100	0	100	100	100	100	100	100	100	100	100	100	100	0	100	100	100	100	100	100	100	100	100	100	100	0.000105935	100	100	100	100	100
[truncated: 7 more columns]

## Sheet: Seed Fatty Acid Profile
		Hass 1	Hass 2	Hass 3	Hass 4	Hass 5	Hass Mean	Hass SD	QAV1 1	QAV1 2	QAV1 3	QAV 4	QAV 5	QAV1 Mean	QAV1 SD	QAV2 1	QAV2 2	QAV2 3	QAV2 4	QAV2 5	QAV2 Mean	QAV2 SD	SNR 1	SNR 2	SNR 3	SNR 4	SNR 5	SNR Mean	SNR SD	Local Bacon 1	Local Bacon 2	Local Bacon 3	Local Bacon 4	Local Bacon 5	LB Mean	LB SD
Structure	Fatty Acid Methyl Ester
Saturated (% in fat)
C4:0	Butryic	0	0	0	0	0	0	0	0	0.00618	0	0	0	0.001236	0.00276378	0	0	0	0.00792	0	0.001584	0.00354193	0.00586	0	0	0	0	0.001172	0.00262067	0	0	0.02842	0	0	0.005684	0.0127098
C6:0	Caproic	0.01873	0.03629	0.01749	0.03679	0.00985	0.02383	0.0120919	0.0422	0.0457	0.00916	0.02336	0.03389	0.030862	0.0148757	0.02703	0	0.02664	0.03543	0.04787	0.027394	0.0175711	0.03659	0.01724	0.03312	0.02615	0.0417	0.03096	0.00952739	0.0812	0.13555	0.14249	0.07716	0.05506	0.098292	0.0385659
C8:0	Caprylic	0.09181	0.167	0.04128	0.34355	0.03337	0.135402	0.127959	0.54958	0.41886	0.0921	0.08636	0.19699	0.268778	0.206772	0.09846	0.08029	0.18777	0.13998	0.16952	0.135204	0.0456324	0.17657	0.0613	0.16453	0.2263	0.19208	0.164156	0.0619984	0.80529	1.52753	1.3354	0.87712	0.41983	0.993034	0.44163
C10:0	Capric	0.07658	0.14842	0.02949	0.30454	0.03515	0.118836	0.114163	0.48439	0.38187	0.075	0.06592	0.14464	0.230364	0.191057	0.04898	0.05783	0.17087	0.12831	0.13709	0.108616	0.0529383	0.14739	0.0606	0.15059	0.21599	0.16006	0.146926	0.055696	0.74019	1.35849	1.22471	0.77694	0.36927	0.89392	0.399319
C11:0	Undecanoic	0	0	0.00746	0.01049	0.00562	0.004714	0.00464131	0	0	0	0	0	0	0	0	0	0	0	0.01091	0.002182	0.0048791	0	0	0	0	0	0	0	0	0	0	0	0	0	0
C12:0	Lauric	0.89423	1.28207	0.35883	2.50188	0.29839	1.06708	0.898228	4.24118	4.06151	0.83627	0.70846	1.52157	2.2738	1.74278	0.63045	0.56824	1.699	1.18095	1.4201	1.09975	0.492713	1.40309	0.74052	1.5431	2.36938	1.5135	1.51392	0.57946	6.39341	11.3709	10.1518	6.59958	3.63293	7.62971	3.11934
C13:0	Tridecanoic	0.029	0.04203	0.02322	0.03922	0.01458	0.02961	0.0113326	0.02645	0.02547	0.02193	0.03254	0.04879	0.031036	0.0106348	0.02841	0.03281	0.04101	0.04562	0.05841	0.041252	0.011723	0.02657	0.01418	0	0.03751	0	0.015652	0.0165008	0.03187	0.03111	0.02337	0	0.02807	0.022884	0.0132214
C14:0	Myristic	1.55024	1.98264	1.10638	1.68755	0.64224	1.39381	0.525582	4.13041	3.93799	2.05516	1.68552	2.76878	2.91557	1.09499	1.56499	2.41319	2.76253	2.72247	3.36727	2.56609	0.657745	2.37332	1.72174	1.44208	1.92754	2.29032	1.951	0.389102	5.77902	6.6135	5.50572	3.63332	4.22414	5.15114	1.2064
C15:0	Pentadecanoic	0.82067	0.51043	0.42353	1.82278	0.2971	0.774902	0.616816	0.30958	0.22726	1.01306	3.59949	2.36591	1.50306	1.45187	3.66072	3.133	3.12692	3.48601	2.01359	3.08405	0.641139	1.01172	0.51525	0.2774	1.26293	0.37754	0.688968	0.427245	0.39539	0.36919	0.29991	0.3849	0.48278	0.386434	0.0654769
C16:0	Palmitic	28.5025	14.3031	11.5838	21.2893	23.9434	19.9244	6.94198	28.1064	27.3291	25.0662	26.2369	26.2015	26.588	1.16654	27.6872	22.1219	24.3643	26.945	31.981	26.6199	3.71841	26.6668	23.9926	29.6521	31.5411	29.9393	28.3584	3.00936	33.4139	33.3207	31.9244	25.3343	29.2217	30.643	3.41657
C17:0	Heptadecanoic	0.15583	0.2314	0.21622	0.23817	0.10223	0.18877	0.0582782	0.39849	0.32532	0.30985	0.31338	0.48121	0.36565	0.0740015	0.2981	0.26061	0.35017	0.47569	0.47611	0.372136	0.0999199	0.26246	0.23196	0.18367	0.30797	0.40923	0.279058	0.0856931	0.49723	0.31533	0.3644	0.30457	0.40848	0.378002	0.0785004
C18:0	Stearic	2.37888	1.86943	1.08284	1.48946	3.43299	2.05072	0.908712	5.32071	8.95559	10.1073	4.34627	3.30926	6.40782	2.96689	4.64989	3.13923	3.37037	4.86284	6.1658	4.43763	1.22855	3.0186	15.7817	3.47139	4.28526	6.08786	6.52895	5.30359	4.53639	5.28977	5.03204	3.06178	6.45498	4.87499	1.23445
C20:0	Arachidic	0.39657	0.52278	0.37228	0.26395	0.2886	0.368836	0.10237	0.69119	0.71692	0.68322	0.70066	0.46013	0.650424	0.107115	0.77404	0.5841	0.44944	0.67344	1.06032	0.708268	0.230157	0.55714	0.8874	0.52003	0.54719	0.67091	0.636534	0.151636	0.43733	0.6265	0.39465	0.30525	0.66207	0.48516	0.153396
C21:0	Henicosanoic	0	0	0	0	0.02668	0.005336	0.0119317	0	0.08944	0	0	0	0.017888	0.0399988	0	0.15413	0.11781	0	0.13861	0.08211	0.0760554	0	0	0.06111	0	0	0.012222	0.0273292	0	0	0	0	0	0	0
C22:0	Behenic	0.30445	0.57603	0.36633	0.21719	0.17741	0.328282	0.156922	0.47864	0.63405	0.42813	0.49853	0.49697	0.507264	0.0763847	0.45138	0.96361	0.48152	0.42613	0.65229	0.594986	0.224264	0.62315	0.47811	0.58217	0.44502	0.84634	0.594958	0.15834	0.39065	0.53157	0.33956	0.47917	0.56669	0.461528	0.0951
C23:0	Tricosanoic	0.18104	0.13691	0.13065	0.15218	0.0922	0.138596	0.0324214	0.27691	0.29591	0.29751	0.40098	0.32688	0.319638	0.0488552	0.33928	0.44471	0.35409	0.37559	0.45747	0.394228	0.0536789	0.29797	0.24613	0.37655	0.2976	0.46132	0.335914	0.0841826	0.279	0.33561	0.23655	0.35934	0.37716	0.317532	0.0584658
C24:0	Lignoceric	0.49618	0.42963	0.47141	0.84212	0.24549	0.496966	0.216541	0.38623	0.67434	0.80262	2.30564	1.79879	1.19352	0.818112	1.64762	2.76008	1.73636	1.28113	1.55755	1.79655	0.565016	1.03519	0.57859	0.92188	1.06573	1.28263	0.976804	0.258088	0.54388	0.88546	0.44833	0.58776	0.6172	0.616526	0.163341
Total		35.8967	22.2382	16.2312	31.2391	29.6453	27.0501	7.79021	45.4423	48.1255	41.7974	41.004	40.1553	43.3049	3.36501	41.9066	36.7137	39.2388	42.7865	49.7139	42.0719	4.89069	37.6424	45.3272	39.3798	44.5557	44.2728	42.2356	3.47651	54.3247	62.7112	57.4517	42.7812	47.5204	52.9578	7.91076
Monounsaturated (% in fat)
C14:1	Myristoleic	6.21015	5.05494	5.15635	3.61251	2.56647	4.52008	1.43069	1.06328	6.56644	3.12207	8.19587	6.73126	5.13578	2.94095	9.39444	6.5953	9.38349	4.67729	5.27486	7.06508	2.23204	13.5037	2.98477	1.42304	1.94403	2.71687	4.51448	5.06314	3.37751	1.52742	0.81719	1.40401	2.22179	1.86958	0.979701
C15:1	Cis-10-Pentadecenoic	0.22464	0.24326	0.29608	0.35821	0.04913	0.234264	0.115793	0.05261	0.06466	0.09417	0.33572	0.26942	0.163316	0.130145	0.05794	0.30666	0.25792	0.16827	0.23107	0.204372	0.0959019	0.29654	0.06354	0.04963	0.12297	0.15611	0.137758	0.0987953	0.10784	0.08705	0	0.05536	0.06455	0.06296	0.040678
C16:1	Palmitoleic	9.7555	2.74544	4.47983	8.31013	9.36365	6.93091	3.13547	5.50134	5.20676	2.10285	1.86507	2.4855	3.4323	1.77128	3.67206	4.28242	3.84948	5.96227	2.08345	3.96994	1.39006	7.49618	3.22189	5.37034	2.07472	5.38059	4.70874	2.10996	7.06463	4.62016	2.68391	2.97333	4.90091	4.44859	1.75842
C17:1	Cis-10-Heptadecanoic	0.63946	0.61186	0.50992	0.67013	0.52839	0.591952	0.069883	0.13177	0.41854	0.58095	0.67657	0.73305	0.508176	0.241835	0.7483	0.74197	0.13111	0.537	0.39544	0.510764	0.258846	0.56434	0.03265	0.34617	0.50025	0.74127	0.436936	0.266714	0.27234	0.48201	0.33275	0.55242	0.05028	0.33796	0.19611
C18:1n9t	Elaidic (Trans)	0.26089	0.17287	0.0578	0.13474	0	0.12526	0.101234	0	0	0	0.21601	0.06217	0.055636	0.0936064	0.1445	0	0.08349	0.18408	0.16134	0.114682	0.0741739	0.27168	0	0.10654	0.14483	0	0.10461	0.11338	0	0	0.21708	0	1.04849	0.253114	0.454456
C18:1n9c	Oleic	26.851	17.444	8.69869	26.0942	35.3832	22.8942	10.1623	18.6012	17.1154	20.6717	13.4446	13.104	16.5874	3.27973	13.5757	10.4036	14.4361	12.8024	10.4512	12.3338	1.83378	14.5868	19.5398	16.1279	21.0112	2.14039	14.6812	7.4674	2.4246	1.58974	19.611	14.5866	18.6748	11.3774	8.76491
C20:1n9	Cis-11-Eicosenoic	0.27486	0.42247	1.54153	0.30191	0.31577	0.571308	0.545261	0.3824	0.494	0.39996	0.20024	0.24243	0.343806	0.120509	0.2072	0.33803	0.68765	0.29654	0.3459	0.375064	0.183219	0.23668	0.3302	0.14321	0.17639	0.34842	0.24698	0.0909298	0.54294	0.1961	0.13231	0	0.69421	0.313112	0.292608
C22:1n9	Erucic	0.06266	0.0517	0.62832	0.17723	0.02102	0.188186	0.253065	0	0.06687	0.20705	0	0	0.054784	0.0899095	0	0.1022	0.1283	0	0	0.0461	0.0637959	0	0.05737	0	0	0.25919	0.063312	0.112282	0.39182	0	0	0	0.51887	0.182138	0.253416
C24:1	Nervonic	0.58459	0.07101	0.77311	1.26628	0.01268	0.541534	0.520052	0.25887	0.53318	0.50514	1.08903	1.02995	0.683234	0.360278	0.80668	1.09119	0.19536	0.69907	1.01141	0.760742	0.352704	0.74676	0.12723	0.27256	0.48421	0.56354	0.43886	0.243502	0.14555	0.29869	0.19086	0.27351	0.24821	0.231364	0.0624449
Total		44.8637	26.8175	22.1416	40.9253	48.2403	36.5977	11.4808	25.9915	30.4658	27.6838	26.0232	24.6578	26.9644	2.23219	28.6068	23.8614	29.1529	25.3269	19.9547	25.3805	3.75465	37.7026	26.3574	23.8394	26.4586	12.3064	25.3329	9.045	14.3272	8.80117	23.9851	19.8452	28.4221	19.0762	7.74861
Polyunsaturated (% in fat)
C18:2n6t	Linolelaidic (Trans)	0.24486	0.23736	0.15622	0.47299	0.15821	0.253928	0.129474	0.1362	0.15159	0.14361	0.23744	0.58575	0.250918	0.191596	0.18263	0.26001	0.25637	0.31355	0.11022	0.224556	0.0790879	0.23401	0.19218	0.18998	0.26737	0	0.176708	0.103856	0	0	0.09985	0.14497	0.20083	0.08913	0.0888795
C18:2n6c	Linoleic (Cis)	14.8235	22.037	22.6646	19.1546	12.7	18.276	4.39284	22.4721	17.1823	24.9682	27.4726	28.7163	24.1623	4.58048	22.7746	30.8244	24.8314	24.0967	25.289	25.5632	3.09102	20.8677	24.0288	30.7298	24.868	35.6359	27.226	5.89943	24.4741	23.5489	15.7224	32.1327	20.1671	23.2091	6.055
C18:3n6	γ-Linolenic	0.09891	9.295	11.8511	4.56143	0.05795	5.17289	5.33555	0.27155	0.07018	0.15894	0.20008	0.30657	0.201464	0.0935481	2.93226	2.32547	2.62848	3.43787	0.30779	2.32637	1.20088	0.14063	0.07943	0.14975	0.09521	0.85861	0.264726	0.333312	1.3026	0.7495	0.40379	0.5516	0.70452	0.742402	0.341457
C18:3n3	a-Linolenic	3.0028	1.9977	2.62716	2.1116	2.9849	2.54483	0.473607	2.89099	2.9297	4.08529	3.18421	4.43513	3.50506	0.709359	2.71211	4.80134	3.19264	2.36401	3.29363	3.27275	0.933216	2.60528	3.47473	3.94958	3.28073	5.86483	3.83503	1.23314	3.83417	1.98336	1.68325	3.48811	2.23698	2.64517	0.955794
C20:2	Cis-11,14-Eicosadienoic	0.17258	16.0583	22.77	0.79708	5.8751	9.13461	9.92872	0.10108	0.15565	0.16207	0.4448	0.14204	0.201128	0.138267	0.09387	0.20607	0.12099	0.08152	0.11048	0.122586	0.0490655	0.11931	0.18409	0.15183	0.08938	0.41647	0.192216	0.130267	0.46816	0.36156	0.1882	0.27043	0.16252	0.290174	0.126352
C20:3n6	Cis-8,11,14-Eicosatrienoic	0	0	0	0	0	0	0	0	0	0	0	0	0	0	0	0	0	0	0	0	0	0	0	0	0	0	0	0	0	0	0	0	0	0	0
C20:3n3	Cis-11,14,17-Eicosatrienoic	0.0723	0.09846	0.50735	0.1296	0.05831	0.173204	0.188762	0	0.03758	0	0.13261	0.13054	0.060146	0.06699	0.07779	0.10349	0.08093	0.11853	0.17322	0.110792	0.0387018	0.29196	0.11152	0.39741	0.10406	0.35421	0.251832	0.136756	0.53591	0.56931	0.33806	0.50131	0.3874	0.466398	0.0991879
C20:4n6	Arachidonic	0	0.24987	0	0.14172	0	0.078318	0.113854	0.10211	0	0	0	0	0.020422	0.045665	0	0.13153	0	0	0	0.026306	0.058822	0	0	0	0	0	0	0	0	0	0	0	0	0	0
C20: 5n3	Cis-5,8,11,14,17- eicosapentaenoic	0.15084	0.16687	0.21577	0.12667	0.09425	0.15088	0.0454408	1.27771	0.44805	0.19695	0.14448	0.23093	0.459624	0.471702	0.15416	0.22746	0.18049	0.18487	0.28139	0.205674	0.0498204	0.12198	0.07345	0.16654	0.08631	0.15563	0.120782	0.0410434	0.15038	0.24921	0	0.13971	0.09376	0.126612	0.0906595
C22:2	Cis-13,16-Docosadienoic	0.22851	0.67911	0.71902	0.22007	0.18046	0.405434	0.269031	0	0.02339	0	0	0.08228	0.021134	0.0356506	0.14506	0.11327	0.15642	0.18397	0.28106	0.175956	0.063986	0.20935	0.11471	0.02999	0.13649	0	0.098108	0.0842449	0.20346	0.18022	0	0	0.02446	0.081628	0.101437
C22:6n3	Cis-4,7,10,13,16,19-Docosahexaenoic	0.44522	0.12467	0.11589	0.11975	0.00518	0.162142	0.165915	1.31442	0.41028	0.80363	1.15665	0.55737	0.84847	0.384332	0.41417	0.43195	0.16027	1.10558	0.48457	0.519308	0.350897	0.06478	0.05643	1.01592	0.05816	0.13516	0.26609	0.420448	0.37922	0.84559	0.12765	0.14469	0.07997	0.315424	0.318196
Total		19.2395	50.9443	61.6272	27.8355	22.1144	36.3522	18.8404	28.5662	21.4087	30.5187	32.9729	35.1869	29.7307	5.28	29.4866	39.425	31.608	31.8866	30.3314	32.5475	3.96544	24.6549	28.3154	36.7808	28.9857	43.4208	32.4315	7.5659	31.348	28.4877	18.5632	37.3736	24.0576	27.966	7.13971
	Grand Total	100	100	100	100	100	100	1.49666e-05	100	100	100	100	100	100	2.73861e-05	100	100	99.9997	100	100	99.9999	0.000155628	100	100	100	100	100	100	2.88097e-05	100	100	100	100	100	100	1.09545e-05
